# Supplementary material for: High Chromosomal Stability and Immortalized Totipotency Characterize Long-Term Tissue Cultures of Chinese Ginseng (Panax ginseng)
Source: Genes (Basel). 2021 Mar 31;12(4):514. doi: 10.3390/genes12040514 (PMC8067114; doi:10.3390/genes12040514)
Supplement: Supplementary file 1 [file genes-12-00514-s001.zip]

Archive with 20 entries (19 files):
- supplementary materials/
- __MACOSX/._supplementary materials
- supplementary materials/Table S1.xlsx
- __MACOSX/supplementary materials/._Table S1.xlsx
- supplementary materials/Table S7.xlsx
- __MACOSX/supplementary materials/._Table S7.xlsx
- supplementary materials/Table S6.xlsx
- __MACOSX/supplementary materials/._Table S6.xlsx
- supplementary materials/Table S5.xlsx
- __MACOSX/supplementary materials/._Table S5.xlsx
- supplementary materials/Table S4.xlsx
- __MACOSX/supplementary materials/._Table S4.xlsx
- supplementary materials/Figure S2.jpg
- __MACOSX/supplementary materials/._Figure S2.jpg
- supplementary materials/Table S3.xlsx
- __MACOSX/supplementary materials/._Table S3.xlsx
- supplementary materials/Figure S1.jpg
- __MACOSX/supplementary materials/._Figure S1.jpg
- supplementary materials/Table S2.xlsx
- __MACOSX/supplementary materials/._Table S2.xlsx
