# Supplementary material for: High Chromosomal Stability and Immortalized Totipotency Characterize Long-Term Tissue Cultures of Chinese Ginseng (Panax ginseng)
Source: Genes (Basel). 2021 Mar 31;12(4):514. doi: 10.3390/genes12040514 (PMC8067114; doi:10.3390/genes12040514)
Supplement: Supplementary file 1 [file genes-12-00514-s001.zip › supplementary materials/Table S1.xlsx]

## Sheet: Table S1
Table S1 Numerical and structural chromosome instability in regenerated plantlets from the ginseng callus at different subculture durations
Subculture (year)	No. plantlet examined*	No. & % euploid plantlet	No. & % aneuploid plantlet	No. & (%) plantlet with structural variation
2005	30	30	0	0
2006	30	30	0	1 (3.3)
2007	30	30	0	0
2008	30	30	0	0
2009	30	30	0	2 (6.7)
2010	30	30	0	0
2011	30	30	0	0
2012	30	30	0	1 (3.3)
2013	30	30	0	0
2014	30	30	0	1 (3.3)
2015	30	30	0	0
2016	30	30	0	0
*at least 3 well-spread independent metaphase cells were examined for each plantlet.
