# Supplementary material for: High Chromosomal Stability and Immortalized Totipotency Characterize Long-Term Tissue Cultures of Chinese Ginseng (Panax ginseng)
Source: Genes (Basel). 2021 Mar 31;12(4):514. doi: 10.3390/genes12040514 (PMC8067114; doi:10.3390/genes12040514)
Supplement: Supplementary file 1 [file genes-12-00514-s001.zip › supplementary materials/Table S7.xlsx]

## Sheet: Table S7
CIN-related lower-expression gene homologous in rice
LOC_Os01g10840.1
LOC_Os01g13060.1
LOC_Os01g14860.1
LOC_Os01g18050.1
LOC_Os01g19150.1
LOC_Os01g19170.1
LOC_Os01g24750.1
LOC_Os01g38950.1
LOC_Os01g47730.1
LOC_Os01g48900.1
LOC_Os01g49430.1
LOC_Os01g49690.1
LOC_Os01g51200.1
LOC_Os01g54590.1
LOC_Os01g59150.1
LOC_Os01g62290.1
LOC_Os01g62950.1
LOC_Os01g64630.1
LOC_Os01g67740.1
LOC_Os01g71240.1
LOC_Os01g73310.1
LOC_Os02g02410.1
LOC_Os02g07060.1
LOC_Os02g07490.1
LOC_Os02g08010.1
LOC_Os02g12580.1
LOC_Os02g14130.1
LOC_Os02g17910.1
LOC_Os02g38920.1
LOC_Os02g40860.1
LOC_Os02g51180.1
LOC_Os02g53420.1
LOC_Os02g56560.1
LOC_Os02g57450.1
LOC_Os03g01530.1
LOC_Os03g02260.1
LOC_Os03g07150.1
LOC_Os03g10640.1
LOC_Os03g11970.1
LOC_Os03g16110.1
LOC_Os03g16860.1
LOC_Os03g16880.1
LOC_Os03g16920.1
LOC_Os03g22900.1
LOC_Os03g42020.1
LOC_Os03g45920.1
LOC_Os03g47790.1
LOC_Os03g50520.1
LOC_Os03g50885.1
LOC_Os03g51600.1
LOC_Os03g52840.1
LOC_Os03g56810.1
LOC_Os03g59060.1
LOC_Os03g60620.1
LOC_Os03g60870.1
LOC_Os03g61970.1
LOC_Os03g62500.1
LOC_Os03g62600.1
LOC_Os03g62730.1
LOC_Os04g40860.1
LOC_Os04g40950.1
LOC_Os04g43490.1
LOC_Os04g51610.1
LOC_Os04g55030.1
LOC_Os05g01480.1
LOC_Os05g01600.1
LOC_Os05g04340.1
LOC_Os05g06450.1
LOC_Os05g08560.1
LOC_Os05g11730.1
LOC_Os05g20020.1
LOC_Os05g20050.1
LOC_Os05g34170.1
LOC_Os05g36290.1
LOC_Os05g38530.1
LOC_Os05g41580.1
LOC_Os05g44070.1
LOC_Os05g48150.1
LOC_Os05g48240.1
LOC_Os05g48980.1
LOC_Os05g51560.1
LOC_Os06g06030.1
LOC_Os06g06880.1
LOC_Os06g35530.1
LOC_Os06g35814.1
LOC_Os06g36700.1
LOC_Os06g37660.1
LOC_Os06g45590.1
LOC_Os06g46000.1
LOC_Os07g17360.1
LOC_Os07g22220.1
LOC_Os07g38730.1
LOC_Os07g44040.1
LOC_Os08g02860.1
LOC_Os08g03290.1
LOC_Os08g07400.1
LOC_Os08g35440.1
LOC_Os08g40530.1
LOC_Os08g41340.1
LOC_Os09g10940.1
LOC_Os09g11230.1
LOC_Os09g15790.1
LOC_Os09g31486.1
LOC_Os09g39960.1
LOC_Os10g23100.1
LOC_Os10g27050.1
LOC_Os10g33650.1
LOC_Os10g36650.1
LOC_Os10g37740.1
LOC_Os10g41820.1
LOC_Os11g04460.1
LOC_Os11g06390.1
LOC_Os11g08440.1
LOC_Os11g08445.1
LOC_Os11g08460.1
LOC_Os11g14220.1
LOC_Os11g47760.1
LOC_Os12g04220.1
LOC_Os12g06660.1
LOC_Os12g07300.1
LOC_Os12g38180.1
LOC_Os12g39660.1
LOC_Os12g44350.1
