# Supplementary material for: High Chromosomal Stability and Immortalized Totipotency Characterize Long-Term Tissue Cultures of Chinese Ginseng (Panax ginseng)
Source: Genes (Basel). 2021 Mar 31;12(4):514. doi: 10.3390/genes12040514 (PMC8067114; doi:10.3390/genes12040514)
Supplement: Supplementary file 1 [file genes-12-00514-s001.zip › supplementary materials/Table S6.xlsx]

## Sheet: Table S6
CIN-related higher-expression gene homologous in rice
LOC_Os01g02880.1
LOC_Os01g04814.1
LOC_Os01g04840.1
LOC_Os01g07870.1
LOC_Os01g08450.1
LOC_Os01g10840.1
LOC_Os01g11110.1
LOC_Os01g14860.1
LOC_Os01g16240.1
LOC_Os01g17190.1
LOC_Os01g18050.1
LOC_Os01g19150.1
LOC_Os01g24750.1
LOC_Os01g25386.1
LOC_Os01g37800.1
LOC_Os01g45400.1
LOC_Os01g47730.1
LOC_Os01g49430.1
LOC_Os01g49690.1
LOC_Os01g54590.1
LOC_Os01g59150.1
LOC_Os01g59530.1
LOC_Os01g62290.1
LOC_Os01g62950.1
LOC_Os01g64630.1
LOC_Os01g65410.1
LOC_Os01g67160.1
LOC_Os01g67580.1
LOC_Os01g67860.1
LOC_Os01g73310.1
LOC_Os02g02410.1
LOC_Os02g04100.1
LOC_Os02g06490.1
LOC_Os02g06640.1
LOC_Os02g07060.1
LOC_Os02g07490.1
LOC_Os02g12350.1
LOC_Os02g12380.1
LOC_Os02g12580.1
LOC_Os02g14130.1
LOC_Os02g18670.1
LOC_Os02g18700.1
LOC_Os02g22780.1
LOC_Os02g36974.1
LOC_Os02g37000.1
LOC_Os02g38920.1
LOC_Os02g38950.1
LOC_Os02g47220.1
LOC_Os02g53420.1
LOC_Os02g56130.1
LOC_Os02g57450.1
LOC_Os03g01530.1
LOC_Os03g02010.1
LOC_Os03g02260.1
LOC_Os03g02680.1
LOC_Os03g04920.1
LOC_Os03g05730.1
LOC_Os03g07150.1
LOC_Os03g09140.1
LOC_Os03g11970.1
LOC_Os03g12590.1
LOC_Os03g16110.1
LOC_Os03g16860.1
LOC_Os03g16880.1
LOC_Os03g16920.1
LOC_Os03g20370.1
LOC_Os03g25450.1
LOC_Os03g38000.1
LOC_Os03g42220.1
LOC_Os03g45920.1
LOC_Os03g50250.1
LOC_Os03g50290.1
LOC_Os03g50885.1
LOC_Os03g51600.1
LOC_Os03g52840.1
LOC_Os03g53200.1
LOC_Os03g56810.1
LOC_Os03g57790.1
LOC_Os03g59060.1
LOC_Os03g60530.1
LOC_Os03g60620.1
LOC_Os03g60870.1
LOC_Os03g61970.1
LOC_Os03g62500.1
LOC_Os03g62600.1
LOC_Os03g63020.1
LOC_Os04g13210.1
LOC_Os04g33480.1
LOC_Os04g38870.1
LOC_Os04g38900.1
LOC_Os04g40950.1
LOC_Os04g46620.1
LOC_Os04g47400.1
LOC_Os04g48700.1
LOC_Os04g49890.1
LOC_Os04g49900.1
LOC_Os04g53620.1
LOC_Os04g54330.1
LOC_Os05g01480.1
LOC_Os05g01490.1
LOC_Os05g01600.1
LOC_Os05g04340.1
LOC_Os05g05470.1
LOC_Os05g08960.1
LOC_Os05g11730.1
LOC_Os05g15240.1
LOC_Os05g20050.1
LOC_Os05g23740.1
LOC_Os05g28940.1
LOC_Os05g30480.1
LOC_Os05g33380.1
LOC_Os05g34170.1
LOC_Os05g35400.1
LOC_Os05g35440.1
LOC_Os05g36290.1
LOC_Os05g38530.1
LOC_Os05g38630.1
LOC_Os05g41210.1
LOC_Os05g42424.1
LOC_Os05g44070.1
LOC_Os05g48290.1
LOC_Os05g48980.1
LOC_Os05g49890.1
LOC_Os06g02550.1
LOC_Os06g02555.1
LOC_Os06g06030.1
LOC_Os06g06440.1
LOC_Os06g06880.1
LOC_Os06g35530.1
LOC_Os06g35814.1
LOC_Os06g36650.1
LOC_Os06g36700.1
LOC_Os06g37660.1
LOC_Os06g38470.1
LOC_Os06g39875.1
LOC_Os06g40640.1
LOC_Os06g45590.1
LOC_Os06g46000.1
LOC_Os06g46500.1
LOC_Os06g46770.1
LOC_Os06g47320.1
LOC_Os07g07240.1
LOC_Os07g09680.1
LOC_Os07g10150.1
LOC_Os07g13530.1
LOC_Os07g31370.1
LOC_Os07g32660.1
LOC_Os07g38730.1
LOC_Os07g41750.1
LOC_Os07g43470.1
LOC_Os07g44190.1
LOC_Os07g48780.1
LOC_Os08g02700.1
LOC_Os08g03290.1
LOC_Os08g09770.1
LOC_Os08g09940.1
LOC_Os08g25570.1
LOC_Os08g31870.1
LOC_Os08g33370.1
LOC_Os08g35440.1
LOC_Os08g37490.1
LOC_Os08g40170.1
LOC_Os08g42910.1
LOC_Os09g10940.1
LOC_Os09g11230.1
LOC_Os09g15790.1
LOC_Os09g25320.1
LOC_Os09g31486.1
LOC_Os10g08022.1
LOC_Os10g14814.1
LOC_Os10g23100.1
LOC_Os10g27050.1
LOC_Os10g30580.1
LOC_Os10g36650.1
LOC_Os10g37060.1
LOC_Os10g37740.1
LOC_Os11g01380.1
LOC_Os11g01810.1
LOC_Os11g03980.1
LOC_Os11g05700.1
LOC_Os11g06390.1
LOC_Os11g08440.1
LOC_Os11g08445.1
LOC_Os11g08460.1
LOC_Os11g08470.1
LOC_Os11g14220.1
LOC_Os11g26860.1
LOC_Os11g29380.1
LOC_Os11g34450.1
LOC_Os11g37550.1
LOC_Os11g47760.1
LOC_Os12g01390.1
LOC_Os12g01800.1
LOC_Os12g03816.1
LOC_Os12g06660.1
LOC_Os12g14070.1
LOC_Os12g22030.1
LOC_Os12g37580.1
LOC_Os12g38180.1
LOC_Os12g41110.1
LOC_Os12g43370.1
LOC_Os12g44350.1
