# Supplementary material for: High Chromosomal Stability and Immortalized Totipotency Characterize Long-Term Tissue Cultures of Chinese Ginseng (Panax ginseng)
Source: Genes (Basel). 2021 Mar 31;12(4):514. doi: 10.3390/genes12040514 (PMC8067114; doi:10.3390/genes12040514)
Supplement: Supplementary file 1 [file genes-12-00514-s001.zip › supplementary materials/Table S5.xlsx]

## Sheet: Table S5
CIN-related genes in ginseng
EVM0000026
EVM0000063
EVM0000217
EVM0000358
EVM0000504
EVM0000593
EVM0000850
EVM0000942
EVM0001137
EVM0001384
EVM0001415
EVM0001621
EVM0001849
EVM0001997
EVM0002008
EVM0002108
EVM0002177
EVM0002327
EVM0002538
EVM0002814
EVM0002826
EVM0002873
EVM0002933
EVM0002953
EVM0003033
EVM0003119
EVM0003202
EVM0003271
EVM0003287
EVM0003290
EVM0003370
EVM0003398
EVM0003416
EVM0003572
EVM0003709
EVM0004091
EVM0004146
EVM0004157
EVM0004163
EVM0004219
EVM0004231
EVM0004324
EVM0004407
EVM0004451
EVM0004532
EVM0004977
EVM0005069
EVM0005178
EVM0005337
EVM0005388
EVM0005414
EVM0005513
EVM0005822
EVM0005933
EVM0006129
EVM0006344
EVM0006552
EVM0006648
EVM0006883
EVM0006936
EVM0007078
EVM0008071
EVM0008202
EVM0008230
EVM0008271
EVM0008990
EVM0009022
EVM0009040
EVM0009087
EVM0009175
EVM0009516
EVM0009540
EVM0009546
EVM0009651
EVM0010093
EVM0010208
EVM0010417
EVM0010492
EVM0010501
EVM0010577
EVM0010619
EVM0010688
EVM0010834
EVM0010908
EVM0011356
EVM0011502
EVM0011513
EVM0011540
EVM0012159
EVM0012197
EVM0012317
EVM0012500
EVM0012601
EVM0012619
EVM0012838
EVM0012876
EVM0012912
EVM0013110
EVM0013112
EVM0013119
EVM0013135
EVM0013187
EVM0013215
EVM0013255
EVM0013263
EVM0013413
EVM0013417
EVM0013499
EVM0013685
EVM0013857
EVM0013945
EVM0013953
EVM0014010
EVM0014216
EVM0014235
EVM0014417
EVM0014492
EVM0015042
EVM0015234
EVM0015450
EVM0015463
EVM0015515
EVM0015523
EVM0015581
EVM0015854
EVM0016093
EVM0016104
EVM0016137
EVM0016361
EVM0016528
EVM0016640
EVM0016853
EVM0016891
EVM0016978
EVM0017099
EVM0017199
EVM0017252
EVM0017397
EVM0017415
EVM0017440
EVM0017519
EVM0017522
EVM0017626
EVM0018273
EVM0018417
EVM0018833
EVM0018841
EVM0018878
EVM0018966
EVM0018972
EVM0018998
EVM0019050
EVM0019052
EVM0019220
EVM0019513
EVM0019635
EVM0019858
EVM0020160
EVM0020214
EVM0020372
EVM0020506
EVM0020509
EVM0020516
EVM0020622
EVM0020634
EVM0020636
EVM0020916
EVM0021035
EVM0021047
EVM0021088
EVM0021109
EVM0021241
EVM0021345
EVM0021420
EVM0021421
EVM0021689
EVM0021778
EVM0021794
EVM0021826
EVM0021885
EVM0021898
EVM0021993
EVM0022019
EVM0022032
EVM0022402
EVM0022404
EVM0022658
EVM0022702
EVM0022729
EVM0023074
EVM0023079
EVM0023102
EVM0023250
EVM0023422
EVM0023533
EVM0023870
EVM0024005
EVM0024782
EVM0024937
EVM0025059
EVM0025124
EVM0025418
EVM0025595
EVM0025635
EVM0025734
EVM0025764
EVM0025771
EVM0025802
EVM0025951
EVM0026171
EVM0026702
EVM0026859
EVM0026887
EVM0026927
EVM0027097
EVM0027105
EVM0027124
EVM0027153
EVM0027253
EVM0027503
EVM0027626
EVM0027730
EVM0027738
EVM0027771
EVM0027872
EVM0027894
EVM0028049
EVM0028207
EVM0028258
EVM0028557
EVM0028707
EVM0029068
EVM0029115
EVM0029171
EVM0029233
EVM0029504
EVM0029648
EVM0029889
EVM0029980
EVM0030012
EVM0030115
EVM0030132
EVM0030136
EVM0030365
EVM0030483
EVM0030523
EVM0030755
EVM0030821
EVM0031200
EVM0031523
EVM0031560
EVM0031792
EVM0031824
EVM0032203
EVM0032416
EVM0032584
EVM0032655
EVM0032736
EVM0032749
EVM0032767
EVM0032880
EVM0033149
EVM0033168
EVM0033318
EVM0033521
EVM0033685
EVM0033722
EVM0033804
EVM0033989
EVM0034159
EVM0034367
EVM0034459
EVM0034598
EVM0034683
EVM0034727
EVM0034814
EVM0035096
EVM0035273
EVM0035387
EVM0035427
EVM0035968
EVM0036396
EVM0036494
EVM0036872
EVM0036966
EVM0037148
EVM0037162
EVM0037402
EVM0037549
EVM0037646
EVM0037799
EVM0037930
EVM0038049
EVM0038177
EVM0038197
EVM0038412
EVM0038530
EVM0038611
EVM0038733
EVM0038768
EVM0038992
EVM0039015
EVM0039181
EVM0039398
EVM0039442
EVM0039552
EVM0039637
EVM0039770
EVM0039796
EVM0039834
EVM0039864
EVM0039873
EVM0039901
EVM0040216
EVM0040407
EVM0040600
EVM0040951
EVM0040989
EVM0041121
EVM0041169
EVM0041277
EVM0041316
EVM0041447
EVM0041491
EVM0041551
EVM0041552
EVM0041792
EVM0041894
EVM0042183
EVM0042286
EVM0042435
EVM0042662
EVM0042849
EVM0042858
EVM0042859
EVM0043048
EVM0043056
EVM0043157
EVM0043282
EVM0043295
EVM0043349
EVM0043374
EVM0043389
EVM0043432
EVM0043539
EVM0043645
EVM0043711
EVM0044170
EVM0044366
EVM0044425
EVM0044443
EVM0044521
EVM0044523
EVM0044675
EVM0044791
EVM0044832
EVM0044898
EVM0044932
EVM0045051
EVM0045122
EVM0045288
EVM0045422
EVM0045473
EVM0045567
EVM0045624
EVM0045635
EVM0045928
EVM0045967
EVM0046035
EVM0046047
EVM0046352
EVM0046362
EVM0046517
EVM0046606
EVM0046789
EVM0046798
EVM0046808
EVM0046851
EVM0047113
EVM0047202
EVM0047246
EVM0047390
EVM0047492
EVM0047494
EVM0047692
EVM0047824
EVM0047876
EVM0047973
EVM0048234
EVM0048415
EVM0048429
EVM0048485
EVM0048839
EVM0048916
EVM0048917
EVM0048960
EVM0048962
EVM0048968
EVM0048980
EVM0048995
EVM0049462
EVM0049673
EVM0049744
EVM0049847
EVM0049957
EVM0050402
EVM0050507
EVM0051247
EVM0051413
EVM0051484
EVM0051566
EVM0051635
EVM0051695
EVM0051736
EVM0051875
EVM0051903
EVM0052017
EVM0052064
EVM0052266
EVM0052283
EVM0052306
EVM0052406
EVM0052413
EVM0052512
EVM0052835
EVM0053022
EVM0053035
EVM0053108
EVM0053441
EVM0053832
EVM0053859
EVM0053900
EVM0053932
EVM0054049
EVM0054151
EVM0054179
EVM0054530
EVM0054755
EVM0054908
EVM0055431
EVM0055546
EVM0055719
EVM0055732
EVM0055870
EVM0056017
EVM0056103
EVM0056247
EVM0056325
EVM0056445
EVM0056592
EVM0056669
EVM0056811
EVM0056870
EVM0056914
EVM0057029
EVM0057084
EVM0057225
EVM0057234
EVM0057420
EVM0057470
EVM0057589
EVM0057662
EVM0057714
EVM0057752
EVM0057757
EVM0057902
EVM0058037
EVM0058141
EVM0058229
EVM0058316
EVM0058344
EVM0058536
EVM0058541
EVM0058566
EVM0058705
EVM0058800
EVM0058839
EVM0058935
EVM0058951
EVM0058954
EVM0058963
EVM0059162
EVM0059226
EVM0059354
EVM0059487
EVM0059534
EVM0059588
EVM0059783
EVM0059852
EVM0059922
EVM0060182
EVM0060484
EVM0060641
EVM0060832
EVM0060883
EVM0060895
EVM0060903
EVM0061087
EVM0061127
EVM0061153
EVM0061384
EVM0061410
EVM0061488
EVM0061592
EVM0061629
EVM0061664
EVM0061734
EVM0061839
EVM0062065
EVM0062123
EVM0062287
EVM0062332
EVM0062648
EVM0062961
EVM0062972
EVM0062988
EVM0063179
EVM0063594
EVM0063655
EVM0063971
EVM0064451
EVM0064467
EVM0064612
EVM0064647
EVM0064656
EVM0064775
EVM0065128
EVM0065324
EVM0065344
EVM0065415
EVM0065558
EVM0065589
EVM0065799
