# Supplementary material for: High Chromosomal Stability and Immortalized Totipotency Characterize Long-Term Tissue Cultures of Chinese Ginseng (Panax ginseng)
Source: Genes (Basel). 2021 Mar 31;12(4):514. doi: 10.3390/genes12040514 (PMC8067114; doi:10.3390/genes12040514)
Supplement: Supplementary file 1 [file genes-12-00514-s001.zip › supplementary materials/Table S4.xlsx]

## Sheet: Table S4
totipotency-related lower-expression gene homologous in rice
LOC_Os01g12490.1
LOC_Os01g20980.1
LOC_Os01g21034.1
LOC_Os01g40630.1
LOC_Os01g45760.1
LOC_Os01g53200.1
LOC_Os02g11070.1
LOC_Os02g17900.1
LOC_Os02g40070.1
LOC_Os02g41770.1
LOC_Os02g48450.1
LOC_Os02g49920.1
LOC_Os03g01880.1
LOC_Os03g06705.1
LOC_Os03g07940.1
LOC_Os03g09280.1
LOC_Os03g12030.1
LOC_Os03g14170.1
LOC_Os03g18860.1
LOC_Os03g31839.1
LOC_Os03g42630.1
LOC_Os03g56050.1
LOC_Os04g12660.1
LOC_Os04g13090.1
LOC_Os04g13140.1
LOC_Os04g38560.1
LOC_Os04g42570.1
LOC_Os04g43840.1
LOC_Os04g51460.1
LOC_Os04g51520.1
LOC_Os04g54850.1
LOC_Os04g57440.1
LOC_Os05g29790.1
LOC_Os05g45240.1
LOC_Os05g45954.1
LOC_Os05g49290.1
LOC_Os05g49900.1
LOC_Os06g05340.1
LOC_Os06g09340.1
LOC_Os06g15020.1
LOC_Os06g15170.1
LOC_Os06g39750.1
LOC_Os06g48180.1
LOC_Os06g48200.1
LOC_Os07g36170.1
LOC_Os07g39470.1
LOC_Os07g47830.1
LOC_Os08g14200.1
LOC_Os08g14210.1
LOC_Os08g34900.1
LOC_Os08g34910.1
LOC_Os09g26360.1
LOC_Os09g32260.1
LOC_Os10g22430.1
LOC_Os10g28060.1
LOC_Os10g33900.1
LOC_Os11g03540.1
LOC_Os11g14900.1
LOC_Os11g19060.1
LOC_Os11g37900.1
LOC_Os12g03290.1
LOC_Os12g17540.1
LOC_Os12g32750.1
