# Supplementary material for: High Chromosomal Stability and Immortalized Totipotency Characterize Long-Term Tissue Cultures of Chinese Ginseng (Panax ginseng)
Source: Genes (Basel). 2021 Mar 31;12(4):514. doi: 10.3390/genes12040514 (PMC8067114; doi:10.3390/genes12040514)
Supplement: Supplementary file 1 [file genes-12-00514-s001.zip › supplementary materials/Table S3.xlsx]

## Sheet: Table S3
totipotency-related higher-expression gene homologous in rice
LOC_Os01g10320.1
LOC_Os01g13520.1
LOC_Os01g21034.1
LOC_Os01g45550.1
LOC_Os01g48060.1
LOC_Os01g51780.1
LOC_Os01g54990.1
LOC_Os01g63770.1
LOC_Os01g67410.1
LOC_Os01g70270.1
LOC_Os02g04810.1
LOC_Os02g06910.1
LOC_Os02g11070.1
LOC_Os02g17900.1
LOC_Os02g35140.1
LOC_Os02g40070.1
LOC_Os02g50960.1
LOC_Os02g58480.1
LOC_Os03g01890.1
LOC_Os03g07940.1
LOC_Os03g08360.1
LOC_Os03g12030.1
LOC_Os03g14080.1
LOC_Os03g14170.1
LOC_Os03g19900.1
LOC_Os03g22120.1
LOC_Os03g28330.1
LOC_Os03g43930.1
LOC_Os03g56050.1
LOC_Os04g13090.1
LOC_Os04g17650.1
LOC_Os04g24430.1
LOC_Os04g36054.1
LOC_Os04g42570.1
LOC_Os04g51450.1
LOC_Os04g51460.1
LOC_Os04g51520.1
LOC_Os04g55650.1
LOC_Os04g55970.1
LOC_Os04g56850.1
LOC_Os04g57440.1
LOC_Os04g57490.1
LOC_Os04g57610.1
LOC_Os05g29790.1
LOC_Os05g37470.1
LOC_Os05g43230.1
LOC_Os05g43920.1
LOC_Os05g45954.1
LOC_Os05g48870.1
LOC_Os05g49290.1
LOC_Os05g49900.1
LOC_Os05g50140.1
LOC_Os06g05340.1
LOC_Os06g09450.1
LOC_Os06g09660.1
LOC_Os06g12610.1
LOC_Os06g15170.1
LOC_Os06g22919.1
LOC_Os06g39750.1
LOC_Os06g44970.1
LOC_Os06g46410.1
LOC_Os06g48160.1
LOC_Os06g48170.1
LOC_Os06g48180.1
LOC_Os06g48200.1
LOC_Os06g48950.1
LOC_Os07g03250.1
LOC_Os07g34580.1
LOC_Os07g42490.1
LOC_Os07g47830.1
LOC_Os08g04270.1
LOC_Os08g04290.1
LOC_Os08g14200.1
LOC_Os08g14210.1
LOC_Os08g40900.1
LOC_Os10g05690.1
LOC_Os10g07010.1
LOC_Os10g28060.1
LOC_Os10g33960.1
LOC_Os11g03110.1
LOC_Os11g03540.1
LOC_Os11g04190.1
LOC_Os11g06820.1
LOC_Os11g14900.1
LOC_Os11g19060.1
LOC_Os11g32110.1
LOC_Os11g33270.1
LOC_Os11g37900.1
LOC_Os12g02870.1
LOC_Os12g03290.1
LOC_Os12g04000.1
LOC_Os12g29520.1
LOC_Os12g41860.1
LOC_Os12g41950.1
