# Supplementary material for: High Chromosomal Stability and Immortalized Totipotency Characterize Long-Term Tissue Cultures of Chinese Ginseng (Panax ginseng)
Source: Genes (Basel). 2021 Mar 31;12(4):514. doi: 10.3390/genes12040514 (PMC8067114; doi:10.3390/genes12040514)
Supplement: Supplementary file 1 [file genes-12-00514-s001.zip › supplementary materials/Table S2.xlsx]

## Sheet: Table S2
totipotency-related genes in ginseng
EVM0000037.1
EVM0000068.1
EVM0000101.1
EVM0000117.1
EVM0000159.1
EVM0000307.1
EVM0000337.1
EVM0000507.1
EVM0000516.1
EVM0000709.1
EVM0000764.1
EVM0000899.1
EVM0001167.1
EVM0001454.1
EVM0001464.1
EVM0001496.1
EVM0001622.1
EVM0001813.1
EVM0001967.1
EVM0001998.1
EVM0002184.1
EVM0002304.1
EVM0002574.1
EVM0002726.1
EVM0002888.1
EVM0002954.1
EVM0003353.1
EVM0003440.1
EVM0004077.1
EVM0004217.1
EVM0004366.1
EVM0004398.1
EVM0004861.1
EVM0005116.1
EVM0005463.1
EVM0005559.1
EVM0005573.1
EVM0005634.1
EVM0005966.1
EVM0006017.1
EVM0006146.1
EVM0006316.1
EVM0006702.1
EVM0006898.1
EVM0007056.1
EVM0007361.1
EVM0007463.1
EVM0007468.1
EVM0007654.1
EVM0007887.1
EVM0007951.1
EVM0007972.1
EVM0007996.1
EVM0008149.1
EVM0008171.1
EVM0008272.1
EVM0008499.1
EVM0008510.1
EVM0008685.1
EVM0008734.1
EVM0008861.1
EVM0008940.1
EVM0009038.1
EVM0009097.1
EVM0009364.1
EVM0010000.1
EVM0010036.1
EVM0010107.1
EVM0010150.1
EVM0010200.1
EVM0010268.1
EVM0010461.1
EVM0010734.1
EVM0011246.1
EVM0011491.1
EVM0011511.1
EVM0011683.1
EVM0011779.1
EVM0012590.1
EVM0012708.1
EVM0012711.1
EVM0012730.1
EVM0012778.1
EVM0013115.1
EVM0013592.1
EVM0013842.1
EVM0014215.1
EVM0014251.1
EVM0014424.1
EVM0014485.1
EVM0014658.1
EVM0014773.1
EVM0015029.1
EVM0015033.1
EVM0015342.1
EVM0015516.1
EVM0015524.1
EVM0015604.1
EVM0015986.1
EVM0016024.1
EVM0016088.1
EVM0016196.1
EVM0016604.1
EVM0016606.1
EVM0016630.1
EVM0016844.1
EVM0017095.1
EVM0017136.1
EVM0017430.1
EVM0017431.1
EVM0017513.1
EVM0017668.1
EVM0017670.1
EVM0017684.1
EVM0017846.1
EVM0018602.1
EVM0018684.1
EVM0018755.1
EVM0018896.1
EVM0019219.1
EVM0019329.1
EVM0019704.1
EVM0020209.1
EVM0020256.1
EVM0020359.1
EVM0020463.1
EVM0020608.1
EVM0020915.1
EVM0021011.1
EVM0021142.1
EVM0021442.1
EVM0021450.1
EVM0021877.1
EVM0021893.1
EVM0021965.1
EVM0022280.1
EVM0022554.1
EVM0022561.1
EVM0022579.1
EVM0022730.1
EVM0022882.1
EVM0023003.1
EVM0023095.1
EVM0023207.1
EVM0023295.1
EVM0023321.1
EVM0023702.1
EVM0023914.1
EVM0024306.1
EVM0024443.1
EVM0024464.1
EVM0024558.1
EVM0024890.1
EVM0024954.1
EVM0025429.1
EVM0025523.1
EVM0025597.1
EVM0025652.1
EVM0025905.1
EVM0026042.1
EVM0026116.1
EVM0026266.1
EVM0026385.1
EVM0026696.1
EVM0027260.1
EVM0027362.1
EVM0028058.1
EVM0028064.1
EVM0028081.1
EVM0028372.1
EVM0028412.1
EVM0028734.1
EVM0028783.1
EVM0028887.1
EVM0028959.1
EVM0029116.1
EVM0029249.1
EVM0029372.1
EVM0029496.1
EVM0029547.1
EVM0029811.1
EVM0029984.1
EVM0030445.1
EVM0030645.1
EVM0030675.1
EVM0030714.1
EVM0030736.1
EVM0030737.1
EVM0030923.1
EVM0031062.1
EVM0031123.1
EVM0031198.1
EVM0031224.1
EVM0031283.1
EVM0031497.1
EVM0031848.1
EVM0031922.1
EVM0032097.1
EVM0032383.1
EVM0032390.1
EVM0032448.1
EVM0032600.1
EVM0032809.1
EVM0032834.1
EVM0032855.1
EVM0032896.1
EVM0033399.1
EVM0033453.1
EVM0033670.1
EVM0033803.1
EVM0033846.1
EVM0033991.1
EVM0034145.1
EVM0035712.1
EVM0035940.1
EVM0035977.1
EVM0036199.1
EVM0036322.1
EVM0036454.1
EVM0036467.1
EVM0036617.1
EVM0037390.1
EVM0037516.1
EVM0037593.1
EVM0037610.1
EVM0037832.1
EVM0037865.1
EVM0037990.1
EVM0038417.1
EVM0038471.1
EVM0038819.1
EVM0039064.1
EVM0039148.1
EVM0039345.1
EVM0039385.1
EVM0039576.1
EVM0039815.1
EVM0039983.1
EVM0039988.1
EVM0040482.1
EVM0040561.1
EVM0040682.1
EVM0040834.1
EVM0040968.1
EVM0041289.1
EVM0041433.1
EVM0041526.1
EVM0041790.1
EVM0042061.1
EVM0042216.1
EVM0042721.1
EVM0043024.1
EVM0043483.1
EVM0043503.1
EVM0043775.1
EVM0043830.1
EVM0043987.1
EVM0044226.1
EVM0044336.1
EVM0044410.1
EVM0044513.1
EVM0044559.1
EVM0044757.1
EVM0045130.1
EVM0045168.1
EVM0045206.1
EVM0045945.1
EVM0046198.1
EVM0046318.1
EVM0046524.1
EVM0046826.1
EVM0046902.1
EVM0047086.1
EVM0047132.1
EVM0047693.1
EVM0047774.1
EVM0047914.1
EVM0048027.1
EVM0048855.1
EVM0048909.1
EVM0048918.1
EVM0049125.1
EVM0049146.1
EVM0049245.1
EVM0049973.1
EVM0050144.1
EVM0050155.1
EVM0050311.1
EVM0050427.1
EVM0050479.1
EVM0050549.1
EVM0050674.1
EVM0050730.1
EVM0050760.1
EVM0051088.1
EVM0051217.1
EVM0051605.1
EVM0051813.1
EVM0051949.1
EVM0052111.1
EVM0052558.1
EVM0053253.1
EVM0053407.1
EVM0053413.1
EVM0053492.1
EVM0053613.1
EVM0053922.1
EVM0054089.1
EVM0054368.1
EVM0054401.1
EVM0054412.1
EVM0054449.1
EVM0054649.1
EVM0054885.1
EVM0054963.1
EVM0054969.1
EVM0055304.1
EVM0055594.1
EVM0055663.1
EVM0055808.1
EVM0056129.1
EVM0056323.1
EVM0056395.1
EVM0056410.1
EVM0056581.1
EVM0056990.1
EVM0057134.1
EVM0057150.1
EVM0057284.1
EVM0057581.1
EVM0057707.1
EVM0057732.1
EVM0057819.1
EVM0058364.1
EVM0058862.1
EVM0059008.1
EVM0059011.1
EVM0059052.1
EVM0059114.1
EVM0059163.1
EVM0059166.1
EVM0059386.1
EVM0059514.1
EVM0059588.1
EVM0059766.1
EVM0060179.1
EVM0060456.1
EVM0060553.1
EVM0060825.1
EVM0060886.1
EVM0060917.1
EVM0061091.1
EVM0061626.1
EVM0061680.1
EVM0061713.1
EVM0061785.1
EVM0061806.1
EVM0061935.1
EVM0062111.1
EVM0062186.1
EVM0062240.1
EVM0062262.1
EVM0062307.1
EVM0062324.1
EVM0062455.1
EVM0062842.1
EVM0062975.1
EVM0063017.1
EVM0063107.1
EVM0063124.1
EVM0063140.1
EVM0063175.1
EVM0063428.1
EVM0063862.1
EVM0063887.1
EVM0064183.1
EVM0064203.1
EVM0064208.1
EVM0064240.1
EVM0064590.1
EVM0064692.1
EVM0064770.1
EVM0065033.1
EVM0065251.1
EVM0065566.1
EVM0065760.1
EVM0065831.1
EVM0065875.1
